# Supplementary material for: Assessing maternal and newborn health readiness: Insights from a service availability assessment in five provinces in Laos
Source: PLoS One. 2025 Sep 11;20(9):e0331659. doi: 10.1371/journal.pone.0331659 (PMC12425213; doi:10.1371/journal.pone.0331659)
Supplement: S1 Data — (ZIP) [file pone.0331659.s008.zip]

Archive with 2 entries (2 files):
- Database and Questionnaire/Health Facility Assessment Database.xlsx
- Database and Questionnaire/Health Facility Assessment Tool.docx
